# Supplementary material for: Long non-coding RNA urothelial carcinoma associated 1 (UCA1) mediates radiation response in prostate cancer
Source: Oncotarget. 2016 Nov 24;8(3):4668–89. doi: 10.18632/oncotarget.13576 (PMC5354863; doi:10.18632/oncotarget.13576)
Supplement: Supplementary file 2 [file oncotarget-08-4668-s002.xlsx]

## Sheet: Sheet1
UCA1-F	CGGGTAACTCTTACGGTGGA
UCA1-R	TAGGGTCTGGTCCATTGAGG
hGAPDH-F	CAGCCTCAAGATCATCAGCA
hGAPDH-R	GTCTTCTGGGTGGCAGTGAT
